# Supplementary material for: A highly sensitive screening system to evaluate the reversibility of neuroendocrine prostate cancer to prostate adenocarcinoma
Source: Cancer Med. 2025 Feb 27;14(5):e70047. doi: 10.1002/cam4.70047 (PMC11865886; doi:10.1002/cam4.70047)
Supplement: Supplementary file 2 — Table S1. The list of 1552 compounds and the relative luminescence in the first screening. [file CAM4-14-e70047-s002.xlsx]

## Sheet: Sheet1
Table S1. The list of 1552 compounds and the relative luminescence in the first screening.
Compounds	Relative luminescence (mean)
Azaguanine-8	1.46475
Allantoin	1.05749
Acetazolamide	1.1062
Metformin hydrochloride	1.15238
Atracurium besylate	1.15301
Isoflupredone acetate	1.05698
Amiloride hydrochloride dihydrate	0.930549
Amprolium hydrochloride	1.0809
Hydrochlorothiazide	1.07352
Sulfaguanidine	1.08916
Meticrane	0.986133
Benzonatate	1.00954
Hydroflumethiazide	1.05812
Sulfacetamide sodic hydrate	1.18443
Heptaminol hydrochloride	1.09793
Sulfathiazole	1.00967
Levodopa	1.01869
Idoxuridine	1.01907
Captopril	0.953955
Minoxidil	1.12096
Sulfaphenazole	0.986891
Panthenol (D)	1.14462
Sulfadiazine	0.945816
Norethynodrel	1.03345
Thiamphenicol	1.04986
Doxylamine succinate	1.04998
Ethambutol dihydrochloride	0.946069
Antipyrine	0.985375
Antipyrine, 4-hydroxy	1.02481
Chloramphenicol	0.993135
Epirizole	1.02519
Diprophylline	1.00165
Triamterene	1.12986
Dapsone	1.05812
Troleandomycin	1.10506
Pyrimethamine	0.88323
Hexamethonium dibromide dihydrate	1.13762
Diflunisal	0.930675
Niclosamide	0.445937
Procaine hydrochloride	1.00929
Moxisylyte hydrochoride	0.98588
Betazole hydrochloride	1.04897
Isoxicam	1.00954
Naproxen	1.12897
Naphazoline hydrochloride	0.963358
Ticlopidine hydrochloride	1.12197
Dicyclomine hydrochloride	0.811368
Amyleine hydrochloride	0.992882
Lidocaine hydrochloride	1.04121
Carbamazepine	0.858813
Triflupromazine hydrochloride	0.730607
Mefenamic acid	1.02544
Acetohexamide	0.937803
Sulpiride	1.07238
Benoxinate hydrochloride	0.842913
Oxethazaine	0.731998
Pheniramine maleate	1.13724
Tolazoline hydrochloride	1.20096
Morantel tartrate	0.921399
Homatropine hydrobromide (R,S)	1.05698
Nifedipine	0.963738
Chlorpromazine hydrochloride	0.651617
Diphenhydramine hydrochloride	0.929917
Minaprine dihydrochloride	1.04248
Miconazole	0.97812
Isoxsuprine hydrochloride	1.02582
Acebutolol hydrochloride	1.00229
Tolnaftate	1.24014
Todralazine hydrochloride	1.01793
Imipramine hydrochloride	0.960578
Sulindac	1.01755
Amitryptiline hydrochloride	0.858686
Adiphenine hydrochloride	1.08954
Dibucaine	0.921525
Prednisone	1.20733
Thioridazine hydrochloride	0.596412
Diphemanil methylsulfate	1.07364
Trimethobenzamide hydrochloride	1.17781
Metronidazole	1.05392
Fulvestrant	0.750694
Edrophonium chloride	0.935794
Moroxidine hydrochloride	1.13824
Baclofen (R,S)	1.02025
Acyclovir	1.00319
Diazoxide	1.07923
Amidopyrine	1.02005
Busulfan	0.978137
Pindolol	1.01172
Khellin	0.961359
Zimelidine dihydrochloride monohydrate	1.037
Azacyclonol	1.00293
Azathioprine	0.994745
Lynestrenol	0.792497
Guanabenz acetate	0.90255
Disulfiram	1.05389
Acetylsalicylsalicylic acid	1.07056
Mianserine hydrochloride	1.0287
Nocodazole	1.1468
R(-) Apomorphine hydrochloride hemihydrate	0.986441
Amoxapine	0.843087
Cyproheptadine hydrochloride	0.80936
Famotidine	1.01164
Danazol	0.952629
Nicorandil	0.986555
Pioglitazone	1.07926
Nomifensine maleate	0.961132
Dizocilpine maleate	1.00345
Oxandrolone	1.07949
Naloxone hydrochloride	1.20604
Metolazone	0.986555
Ciprofloxacin hydrochloride monohydrate	0.994944
Ampicillin trihydrate	1.02005
Haloperidol	0.792639
Naltrexone hydrochloride dihydrate	1.02873
Chlorpheniramine maleate	1.02022
Nalbuphine hydrochloride	1.09624
Picotamide monohydrate	0.936078
Triamcinolone	1.20584
Bromocryptine mesylate	0.85159
Dehydrocholic acid	0.986526
Tioconazole	1.04565
Perphenazine	0.632195
Mefloquine hydrochloride	0.73366
Isoconazole	1.10443
Spironolactone	1.23942
Pirenzepine dihydrochloride	1.10466
Dexamethasone acetate	1.05398
Glipizide	0.977995
Loxapine succinate	0.834528
Hydroxyzine dihydrochloride	0.978023
Diltiazem hydrochloride	0.944325
Methotrexate	0.817892
Astemizole	0.362522
Clindamycin hydrochloride	0.826309
Terfenadine	0.480566
Cefotaxime sodium salt	1.11304
Tetracycline hydrochloride	1.14683
Dipyridamole	0.927376
Chlorhexidine	0.463645
Loperamide hydrochloride	0.716711
Chlortetracycline hydrochloride	0.944382
Tamoxifen citrate	0.615502
Nicergoline	0.936021
Canrenoic acid potassium salt	1.01181
Thioproperazine dimesylate	0.607198
Dihydroergotamine tartrate	1.0792
Erythromycin	0.978223
Chloroxine	0.505961
Didanosine	1.07943
Josamycin	0.952714
Paclitaxel	0.826451
Ivermectin	0.826395
Gallamine triethiodide	0.978137
Neomycin sulfate	1.13841
Dihydrostreptomycin sulfate	1.12979
Gentamicine sulfate	1.13855
Isoniazid	1.00687
Pentylenetetrazole	0.986921
Chlorzoxazone	1.06129
Ornidazole	0.92146
Ethosuximide	0.948262
Mafenide hydrochloride	1.02764
Riluzole hydrochloride	1.61843
Nitrofurantoin	0.916045
Hydralazine hydrochloride	1.08809
Phenelzine sulfate	0.895481
Tranexamic acid	0.890272
Etofylline	0.902953
Tranylcypromine hydrochloride	0.94408
Alverine citrate salt	0.570438
Aceclofenac	0.938254
Iproniazide phosphate	0.969237
Sulfamethoxazole	0.994599
Mephenesin	0.889449
Phenformin hydrochloride	0.903981
Flutamide	0.845169
Ampyrone	0.818779
Pargyline hydrochloride	1.07795
Methocarbamol	1.0264
Aztreonam	0.968825
Cloxacillin sodium salt	0.915634
Catharanthine	0.844552
Pentolinium bitartrate	0.864088
Aminopurine, 6-benzyl	1.00104
Tolbutamide	0.882389
Midodrine hydrochloride	0.990212
Thalidomide	1.00207
Oxolinic acid	0.968208
Nimesulide	0.950729
Asenapine maleate	0.679357
Pentoxifylline	0.923722
Metaraminol bitartrate	0.7843
Salbutamol	0.90357
Prilocaine hydrochloride	0.863471
Camptothecine (S,+)	0.621778
Ranitidine hydrochloride	0.902747
Tiratricol, 3,3',5-triiodothyroacetic acid	0.856822
Flufenamic acid	0.950729
Flumequine	0.941818
Tolfenamic acid	0.955939
Meclofenamic acid sodium salt monohydrate	0.982535
Tibolone	0.713013
Trimethoprim	1.04717
Metoclopramide monohydrochloride	0.896304
Fenbendazole	1.10742
Piroxicam	0.91584
Pyrantel tartrate	0.979861
Fenspiride hydrochloride	0.818779
Gemfibrozil	0.898977
Mefexamide hydrochloride	0.935992
Tiapride hydrochloride	0.884651
Mebendazole	0.837697
Fenbufen	1.19366
Ketoprofen	0.956967
Indapamide	0.935992
Norfloxacin	0.949701
Antimycin A	0.836258
Xylometazoline hydrochloride	0.805687
Oxymetazoline hydrochloride	0.837492
Nifenazone	0.902542
Griseofulvin	0.942847
Clemizole hydrochloride	0.807332
Tropicamide	0.98651
Nefopam hydrochloride	0.87718
Phentolamine hydrochloride	0.850378
Etodolac	0.94929
Scopolamin-N-oxide hydrobromide	1.00851
Hyoscyamine (L)	0.955939
Chlorphensin carbamate	0.929343
Dilazep dihydrochloride	0.69992
Ofloxacin	0.949496
Lomefloxacin hydrochloride	0.85079
Orphenadrine hydrochloride	0.777857
Proglumide	0.963205
Mexiletine hydrochloride	0.936943
Flavoxate hydrochloride	0.936572
Bufexamac	0.671049
Glutethimide, para-amino	0.92246
Dropropizine (R,S)	0.903892
Albendazole	1.10146
Clonidine hydrochloride	0.890894
Bupropion hydrochloride	0.852273
Alprenolol hydrochloride	0.872698
Chlorothiazide	1.01047
Diphenidol hydrochloride	0.817365
Norethindrone	1.06246
Nortriptyline hydrochloride	0.458259
Niflumic acid	0.976679
Isotretinoin	0.973336
Retinoic acid	1.09477
Antazoline hydrochloride	0.797311
Ethacrynic acid	0.649881
Praziquantel	0.996732
Ethisterone	0.908348
Triprolidine hydrochloride	0.839646
Doxepin hydrochloride	0.723782
Dyclonine hydrochloride	0.975936
Dimenhydrinate	0.916889
Disopyramide	0.95514
Clotrimazole	0.799168
Vinpocetine	0.993761
Clomipramine hydrochloride	0.66325
Fendiline hydrochloride	0.566696
Vincamine	0.929887
Indomethacin	0.760547
Cortisone	0.868241
Prednisolone	0.94697
Fenofibrate	1.00342
Bumetanide	0.961824
Labetalol hydrochloride	0.793598
Cinnarizine	0.571524
Methylprednisolone, 6-alpha	0.922831
Quinidine hydrochloride monohydrate	0.895722
Fludrocortisone acetate	0.931744
Fenoterol hydrobromide	0.910205
Homochlorcyclizine dihydrochloride	0.591578
Diethylcarbamazine citrate	0.894608
Chenodiol	1.01344
Perhexiline maleate	0.442662
Oxybutynin chloride	0.790255
Spiperone	0.982992
Pyrilamine maleate	0.95254
Sulfinpyrazone	1.00045
Dantrolene sodium salt	1.02867
Trazodone hydrochloride	0.981878
Glafenine hydrochloride	0.916147
Pimethixene maleate	0.649881
Pergolide mesylate	0.805853
Acemetacin	0.934343
Benzydamine hydrochloride	0.769459
Fipexide hydrochloride	0.694816
Mifepristone	0.806595
Diperodon hydrochloride	0.993761
Lisinopril	0.915775
Lincomycin hydrochloride	0.92246
Telenzepine dihydrochloride	0.994504
Econazole nitrate	0.816251
Bupivacaine hydrochloride	0.860443
Clemastine fumarate	0.448604
Oxytetracycline dihydrate	1.04018
Pimozide	0.512849
Amodiaquin dihydrochloride dihydrate	0.505793
Mebeverine hydrochloride	0.790998
Ifenprodil tartrate	0.769088
Flunarizine dihydrochloride	0.667706
Trifluoperazine dihydrochloride	0.457516
Enalapril maleate	0.895722
Minocycline hydrochloride	1.28528
Glibenclamide	0.954768
Guanethidine sulfate	0.871212
Quinacrine dihydrochloride dihydrate	0.487968
Clofilium tosylate	0.972965
Fluphenazine dihydrochloride	0.409239
Streptomycin sulfate	0.953922
Alfuzosin hydrochloride	0.821182
Chlorpropamide	0.873287
Ascorbic acid	0.935015
Methyldopa (L,-)	0.978225
Cefoperazone dihydrate	0.990959
Zoxazolamine	1.0504
Tacrine hydrochloride	0.797268
Bisoprolol fumarate	1.01682
Tremorine dihydrochloride	0.961262
Practolol	0.94775
Zidovudine, AZT	0.938515
Sulfisoxazole	0.942743
Zaprinast	1.04656
Chlormezanone	0.858608
Procainamide hydrochloride	0.961262
N6-methyladenosine	0.962428
Guanfacine hydrochloride	0.978225
Domperidone	0.727034
Furosemide	0.888354
Methapyrilene hydrochloride	0.895645
Desipramine hydrochloride	0.7108
Clorgyline hydrochloride	0.999854
Clenbuterol hydrochloride	0.885244
Maprotiline hydrochloride	0.591961
Thioguanosine	0.604306
Chlorprothixene hydrochloride	0.661806
Ritodrine hydrochloride	1.10056
Clozapine	0.701565
Chlorthalidone	0.858219
Dobutamine hydrochloride	0.554146
Moclobemide	1.03884
Clopamide	0.948138
Hycanthone	0.596967
Adenosine 5'-monophosphate monohydrate	0.898367
Amoxicillin	0.991737
Cephalexin monohydrate	0.913386
Droperidol	1.01876
Bambuterol hydrochloride	0.809614
Betamethasone	0.999854
Colchicine	0.548751
Metergoline	0.530621
Brinzolamide	0.917663
Ambroxol hydrochloride	0.768689
Benfluorex hydrochloride	0.896812
Bepridil hydrochloride	0.396325
Meloxicam	1.10713
Benzbromarone	1.13298
Ketotifen fumarate	0.919218
Debrisoquin sulfate	0.989793
Amethopterin (R,S)	0.777195
Methylergometrine maleate	0.8972
Methiothepin maleate	0.438758
Clofazimine	0.470011
Bezafibrate	1.05079
Nefazodone HCl	0.789929
Clebopride maleate	0.921114
Lidoflazine	0.77875
Betaxolol hydrochloride	0.923836
Nicardipine hydrochloride	0.671867
Probucol	0.973996
Mitoxantrone dihydrochloride	0.374307
GBR 12909 dihydrochloride	0.641732
Carbetapentane citrate	0.736658
Dequalinium dichloride	0.992515
Ketoconazole	0.880626
Fusidic acid sodium salt	0.935793
Terbutaline hemisulfate	0.993681
Ketanserin tartrate hydrate	0.860552
Hemicholinium bromide	0.954311
Kanamycin A sulfate	0.909157
Amikacin hydrate	0.968212
Etoposide	0.758676
Clomiphene citrate (Z,E)	0.393992
Oxantel pamoate	0.966268
Prochlorperazine dimaleate	0.407893
Hesperidin	1.01492
Testosterone propionate	0.954103
Haloprogin	0.895575
Thyroxine (L)	1.03858
Idebenone	0.944006
Pepstatin A	1.11354
Morpholinoethylamino-3-benzocyclohepta-(5,6-c)-pyridazine dihydrochloride	1.04463
Adamantamine fumarate	0.917765
Butoconazole nitrate	0.832996
Amiodarone hydrochloride	0.450087
Amphotericin B	1.1493
Androsterone	0.987259
Amifostine	1.04897
Carbarsone	1.01466
Amlodipine	0.887792
Bacampicillin hydrochloride	0.963043
Lamivudine	1.09135
Biotin	1.08473
Bisacodyl	0.971404
Erlotinib	1.53366
Suloctidil	0.544086
Zotepine	0.731793
Carisoprodol	0.995909
Cephalosporanic acid, 7-amino	0.860973
Chicago sky blue 6B	0.673844
Buflomedil hydrochloride	1.11383
Dibenzepine hydrochloride	0.929019
Roxatidine Acetate HCl	1.02935
Valacyclovir hydrochloride	0.960728
Cisapride	0.766395
Pefloxacine	0.962175
Corticosterone	1.14036
Cefadroxil	0.944585
Cyclosporin A	1.05473
Digitoxigenin	0.603193
Digoxin	0.714782
Doxorubicin hydrochloride	0.418957
Carbimazole	1.09914
Epiandrosterone	1.01176
Estradiol-17 beta	0.834442
Clobutinol hydrochloride	1.02215
Gabazine bromide	0.935934
Oxcarbazepine	1.03685
Cyclobenzaprine hydrochloride	0.96015
Carteolol hydrochloride	1.0481
Hydrocortisone base	1.13287
Hydroxytacrine maleate (R,S)	1.08184
Pilocarpine nitrate	1.14065
Dicloxacillin sodium salt hydrate	1.34393
Alizapride HCl	0.903647
Stanozolol	0.799551
Calcipotriene	1.06569
Linezolid	1.00572
Mebhydroline 1,5-naphtalenedisulfonate	0.834153
Meclocycline sulfosalicylate	1.16516
Meclozine dihydrochloride	0.699217
Melatonin	1.07347
Dinoprost trometamol	1.14873
Tropisetron HCl	0.969958
Cefixime	0.91979
Metrizamide	1.04723
Quetiapine	0.945453
Tosufloxacin hydrochloride	0.655385
Efavirenz	0.783986
Rifapentine	0.901911
Neostigmine bromide	1.02906
Niridazole	1.03051
Ceforanide	1.12364
Vatalanib	0.950342
Itopride	0.961018
Cefotetan	1.03858
Fentiazac	1.11702
Brompheniramine maleate	1.01205
Primaquine diphosphate	0.739865
Progesterone	0.876827
Felodipine	0.946031
Raclopride	1.01379
Serotonin hydrochloride	1.04752
Cefotiam hydrochloride	1.10452
Rofecoxib	1.13747
Benperidol	1.03943
Cefaclor hydrate	1.10474
Colistin sulfate	1.1537
Daunorubicin hydrochloride	0.43381
Dosulepin hydrochloride	0.9494
Ceftazidime pentahydrate	1.05566
Iobenguane sulfate	0.965526
Metixene hydrochloride	0.720026
Nitrofural	0.998312
Omeprazole	1.22761
Propylthiouracil	1.12105
Terconazole	0.752973
Tiaprofenic acid	1.75118
Vancomycin hydrochloride	1.13736
Artemisinin	1.09654
Propafenone hydrochloride	1.02293
Ethamivan	1.0637
Vigabatrin	0.957543
Biperiden hydrochloride	1.14556
Cetirizine dihydrochloride	0.973829
Etifenin	1.05566
Metaproterenol sulfate, orciprenaline sulfate	0.973722
Sisomicin sulfate	1.00662
Sibutramine HCl	1.08015
Acenocoumarol	1.15389
Bromperidol	0.802073
Cyclizine hydrochloride	1.02309
Fluoxetine hydrochloride	0.932926
Iohexol	1.08015
Norcyclobenzaprine	0.851039
Pyrazinamide	1.02285
Trimethadione	1.04768
Lovastatin	1.02296
Nystatine	1.35032
Budesonide	1.0802
Imipenem	0.998312
Sulfasalazine	1.26039
Lofexidine	1.17843
Thiostrepton	0.46641
Miglitol	0.965659
Tiabendazole	2.11119
Rifampicin	0.88396
Ethionamide	0.949105
Tenoxicam	1.11301
Triflusal	1.11315
Mesoridazine besylate	0.85112
Trolox	1.17835
Pirenperone	1.03094
Isoquinoline, 6,7-dimethoxy-1-methyl-1,2,3,4-tetrahydro, hydrochloride	0.99842
Phenacetin	1.06391
Atovaquone	0.91656
Methoxamine hydrochloride	0.867379
(S)-(-)-Atenolol	0.981758
Piracetam	1.01455
Phenindione	1.20278
Thiocolchicoside	1.0555
Clorsulon	1.08028
Ciclopirox ethanolamine	0.43381
Probenecid	1.04747
Betahistine mesylate	1.05566
Tobramycin	1.1049
Pregnenolone	1.02312
Molsidomine	1.14561
Chloroquine diphosphate	1.03107
Trimetazidine dihydrochloride	1.09654
Parthenolide	0.491053
Hexetidine	0.834753
Pentamidine isethionate	1.32578
Tolazamide	1.04736
Nifuroxazide	1.05558
Mirtazapine	1.10487
Dirithromycin	1.13755
Gliclazide	1.10476
DO 897/99	0.924676
Prenylamine lactate	0.695489
Ziprasidone Hydrochloride	1.16377
Mevastatin	1.16464
Pyridostigmine iodide	1.13721
Atropine sulfate monohydrate	1.23646
Eserine sulfate, physostigmine sulfate	1.18771
Itraconazole	1.01719
Acarbose	1.17233
Nicotinamide	1.39264
Tetracaïne hydrochloride	1.08917
Mometasone furoate	0.656403
Troglitazone	1.03518
Dacarbazine	1.56562
Tenatoprazole	1.58885
Acetopromazine maleate salt	1.10368
Ropinirole HCl	1.46113
Lacidipine	1.1774
Argatroban	1.16726
Reboxetine mesylate	1.22108
Camylofine chlorhydrate	1.09948
Papaverine hydrochloride	0.897163
Yohimbine hydrochloride	1.20832
Voriconazole	1.28625
Alfacalcidol	1.32644
Cilostazol	1.39073
Galanthamine hydrobromide	1.20674
Azelastine HCl	1.13967
Etretinate	1.38915
Emedastine	1.32415
Etofenamate	1.07886
Diclofenac sodium	1.38233
Exemestane	1.43093
Fomepizole	1.12952
Temozolomide	1.14054
Xylazine	1.24082
Celiprolol HCl	1.23995
Zopiclone	1.42514
Tranilast	1.13372
Tizanidine HCl	1.04549
Zafirlukast	1.36941
Butenafine Hydrochloride	1.10891
Carbadox	1.23314
Rimantadine Hydrochloride	1.1166
Eburnamonine (-)	1.10368
Oxibendazol	0.844921
Ipsapirone	1.23036
Hydroxychloroquine sulfate	1.34198
Loracarbef	1.16028
Fenipentol	1.19556
Diosmin	1.20658
Carbidopa	1.24851
Demecarium bromide	1.45852
Quipazine dimaleate salt	1.10193
Acipimox	1.21688
Diflorasone Diacetate	1.16535
Acamprosate calcium	1.37377
Mizolastine	1.11818
Amisulpride	1.29236
Pyridoxine hydrochloride	1.12952
Mercaptopurine	0.953056
Cytarabine	1.05754
Racecadotril	1.21165
Folic acid	1.10629
Benazepril HCl	1.28538
Aniracetam	1.25969
Dimethisoquin hydrochloride	1.26056
Alendronate sodium	1.14648
Dipivefrin hydrochloride	1.17233
Thiorphan	1.25969
Tomoxetine hydrochloride	1.07886
Aceclidine Hydrochloride	1.20658
Penciclovir	1.09266
Levetiracetam	1.17162
Dexfenfluramine hydrochloride	1.06
Etoricoxib	1.20396
Sertindole	1.23821
Sulmazole	1.00481
Gefitinib	0.702813
Flunisolide	0.950321
N-Acetyl-DL-homocysteine Thiolactone	1.13978
Flurandrenolide	1.00481
Oxiconazole Nitrate	0.79505
Rebamipide	1.1526
Etanidazole	1.12553
Glimepiride	1.39281
Picrotoxinin	0.836538
Mepenzolate bromide	0.95584
Benfotiamine	0.943554
Halcinonide	0.801104
Lanatoside C	0.485577
Benzamil hydrochloride	1.20744
Suxibuzone	0.978454
6-Furfurylaminopurine	1.06802
Avermectin B1a	0.724003
Pranlukast	0.963497
Penicillamine	1.07479
Zileuton	0.922365
Loratadine	0.801638
Tetraethylenepentamine pentahydrochloride	1.02778
Nisoldipine	0.506588
Acefylline	1.09811
Acitretin	0.894409
Zonisamide	0.935541
Irsogladine maleate	1.12536
Dydrogesterone	0.977564
Sumatriptan succinate	0.98433
Opipramol dihydrochloride	0.786681
Nalidixic acid sodium salt	0.935897
Oxacillin sodium	0.970442
Beta-Escin	0.858262
Thiamine hydrochloride	0.984865
Tazobactam	1.04772
Ibandronate sodium	1.03437
Warfarin	1.03365
Pranoprofen	1.06125
Secnidazole	0.859152
Pempidine tartrate	0.914352
Clodronate	1.00481
Ibutilide fumarate	0.921652
Tramadol hydrochloride	1.01959
Estropipate	0.984152
Butylscopolammonium (n-) bromide	0.928063
Irinotecan hydrochloride trihydrate	0.710292
Tylosin	1.03508
Promazine hydrochloride	0.836717
Sulfamerazine	0.920762
Venlafaxine	0.907229
Ethotoin	1.03348
3-alpha-Hydroxy-5-beta-androstan-17-one	0.942664
Tetrahydrozoline hydrochloride	0.991631
Hexestrol	1.04238
Trihexyphenidyl-D,L Hydrochloride	0.893697
Succinylsulfathiazole	1.03365
Famprofazone	0.739138
Bromopride	0.948006
Methyl benzethonium chloride	0.427885
Chlorcyclizine hydrochloride	0.779915
Diphenylpyraline hydrochloride	0.837963
Benzethonium chloride	0.365563
Trioxsalen	1.26531
Doxofylline	0.970264
Sulfabenzamide	1.04861
Benzocaine	0.886752
Dipyrone	1.04131
Isosorbide dinitrate	0.922187
Sulfachloropyridazine	0.933939
Pramoxine hydrochloride	0.577101
Finasteride	1.02155
Fluorometholone	0.907229
Cephalothin sodium salt	0.956375
Cefuroxime sodium salt	1.02671
Althiazide	0.957884
Isopyrin hydrochloride	0.934877
Phenethicillin potassium salt	0.937721
Sulfamethoxypyridazine	1.00162
Deferoxamine mesylate	0.609304
Mephentermine hemisulfate	1.02216
Liranaftate	1.04498
Sulfadimethoxine	0.901146
Sulfanilamide	0.922446
Balsalazide Sodium	1.0382
Sulfaquinoxaline sodium salt	0.899819
Streptozotocin	1.03763
Metoprolol-(+,-) (+)-tartrate salt	1.01595
Flumethasone	0.86533
Flecainide acetate	0.965237
Cefazolin sodium salt	1.16922
Folinic acid calcium salt	1.08948
Levonordefrin	1.02349
Nadide	0.978615
Sulfamethizole	1.12416
Medrysone	0.986348
Flunixin meglumine	1.46557
Spiramycin	0.994649
Glycopyrrolate	1.09626
Aprepitant	0.943936
Isoetharine mesylate salt	1.00916
Mevalonic-D, L acid lactone	1.08796
Terazosin hydrochloride	1.02349
Phenazopyridine hydrochloride	1.21107
Demeclocycline hydrochloride	1.64072
Fenoprofen calcium salt dihydrate	1.05252
Piperacillin sodium salt	0.978426
Diethylstilbestrol	0.827237
Chlorotrianisene	0.892845
Ribostamycin sulfate salt	1.16073
Methacholine chloride	0.995028
Pipenzolate bromide	0.980701
Butamben	0.661723
Sulfapyridine	1.18431
Meclofenoxate hydrochloride	1.0465
Furaltadone hydrochloride	0.966185
Ethoxyquin	1.00935
Tinidazole	1.13492
Guanadrel sulfate	1.04593
Vidarabine	1.09702
Sulfameter	1.05988
Isopropamide iodide	1.00822
Alclometasone dipropionate	0.884734
Leflunomide	1.53872
Norgestrel-(-)-D	1.08042
Fluocinonide	1.06215
Sulfamethazine sodium salt	1.08739
Guaifenesin	1.11305
Alexidine dihydrochloride	0.442841
Proadifen hydrochloride	0.639095
Zomepirac sodium salt	1.18355
Cinoxacin	0.988813
Clobetasol propionate	0.827996
Podophyllotoxin	0.704513
Clofibric acid	1.0595
Bendroflumethiazide	1.02197
Dicumarol	0.995028
Methimazole	1.08326
Hexylcaine hydrochloride	1.03744
Drofenine hydrochloride	0.827237
(R) -Naproxen sodium salt	0.907551
Propidium iodide	0.965616
Cloperastine hydrochloride	0.660964
Eucatropine hydrochloride	0.95091
Isocarboxazid	0.956177
Lithocholic acid	0.980132
Methotrimeprazine maleat salt	0.843081
Dienestrol	0.857408
Pridinol methanesulfonate salt	1.07439
Amrinone	1.03782
Carbinoxamine maleate salt	1.00337
Methazolamide	1.08694
Pyrithyldione	1.00592
Spectinomycin dihydrochloride	0.973515
Piromidic acid	1.20186
Trimipramine maleate salt	0.861366
Chloropyramine hydrochloride	0.913605
Furazolidone	0.902307
Dichlorphenamide	1.0394
Sulconazole nitrate	0.997182
Auranofin	0.518526
Cromolyn disodium salt	0.88759
Bucladesine sodium salt	0.947083
Cefsulodin sodium salt	0.919998
Fosfosal	0.947292
Suprofen	1.12916
Deflazacort	1.20635
Nadolol	1.01978
Moxalactam disodium salt	1.09803
Aminophylline	1.1266
Azlocillin sodium salt	1.02596
Clidinium bromide	0.962426
Sulfamonomethoxine	0.908491
Benzthiazide	0.992068
Trichlormethiazide	1.0185
Oxalamine citrate salt	0.980769
Propantheline bromide	1.03066
Viloxazine hydrochloride	0.985884
Dimethadione	1.00316
Ethaverine hydrochloride	0.897192
Butacaine	0.948361
Cefoxitin sodium salt	0.942177
Ifosfamide	0.954545
Novobiocin sodium salt	1.0507
Tetrahydroxy-1,4-quinone monohydrate	1.00955
Indoprofen	0.588248
Carbenoxolone disodium salt	1.04431
Iocetamic acid	1.00571
Ganciclovir	0.941107
Ethopropazine hydrochloride	0.901028
Olanzapine	0.978212
Trimeprazine tartrate	0.883754
Nafcillin sodium salt monohydrate	0.858809
Procyclidine hydrochloride	0.886103
Amiprilose hydrochloride	0.871386
Ethynylestradiol 3-methyl ether	0.918511
(-) -Levobunolol hydrochloride	0.93067
Iodixanol	0.944734
Clinafloxacin	1.02341
Equilin	1.21274
Paroxetine Hydrochloride	0.807849
Nylidrin	0.80657
Liothyronine	0.95859
Roxithromycin	1.12553
Beclomethasone dipropionate	0.860088
Tolmetin sodium salt dihydrate	0.907421
(+) -Levobunolol hydrochloride	1.10826
Doxazosin mesylate	0.766491
Fluvastatin sodium salt	1.03664
Methylhydantoin-5-(L)	0.977142
Gabapentin	0.975864
Raloxifene hydrochloride	0.527268
Etidronic acid, disodium salt	0.957311
Methylhydantoin-5-(D)	0.968192
Simvastatin	0.983535
Azacytidine-5	0.568208
Paromomycin sulfate	0.962426
Acetaminophen	0.857322
Phthalylsulfathiazole	0.917441
Luteolin	1.42211
Iopamidol	1.04728
Iopromide	1.11552
Theophylline monohydrate	0.88973
Theobromine	1.01957
Reserpine	0.999739
Scopolamine hydrochloride	1.06455
Ioversol	0.932366
Rabeprazole Sodium salt	1.5931
Carbachol	1.1443
Niacin	1.0582
Bemegride	1.00767
Digoxigenin	0.842845
Meglumine	1.16988
Dolasetron mesilate	1.00229
Clioquinol	0.882632
Oxybenzone	1.46496
Promethazine hydrochloride	1.01144
Diacerein	0.963663
Esmolol hydrochloride	1.17234
Cortisol acetate	0.990534
Flubendazol	1.07403
Felbinac	1.0463
Butylparaben	1.52333
Aminohippuric acid	1.13531
N-Acetyl-L-leucine	1.02219
Pipemidic acid	0.974411
Dioxybenzone	1.25759
Adrenosterone	1.11005
Methylatropine nitrate	1.10728
Hymecromone	1.05559
Abacavir Sulfate	1.4304
Diloxanide furoate	0.942462
Metyrapone	0.971798
Urapidil hydrochloride	0.914581
Fluspirilen	0.775028
S-(+)-ibuprofen	1.20182
Ethynodiol diacetate	0.922569
Nabumetone	1.85197
Nisoxetine hydrochloride	1.18033
(+)-Isoproterenol (+)-bitartrate salt	1.10336
Monobenzone	0.919956
2-Aminobenzenesulfonamide	0.991692
Estrone	0.909355
Lorglumide sodium salt	0.993147
Nitrendipine	1.02756
Flurbiprofen	1.08086
Nimodipine	1.06895
Bacitracin	1.07156
L(-)-vesamicol hydrochloride	1.01827
Nizatidine	1.01435
Thioperamide maleate	0.992999
Xamoterol hemifumarate	1.10075
Rolipram	1.08347
Thonzonium bromide	0.599606
Idazoxan hydrochloride	1.10336
Quinapril HCl	1.17786
Nilutamide	1.03962
Ketorolac tromethamine	1.30551
Protriptyline hydrochloride	0.923875
Propofol	1.06895
S(-)Eticlopride hydrochloride	0.788241
Primidone	1.09392
Flucytosine	0.890471
(-)-MK 801 hydrogen maleate	0.943769
Bephenium hydroxynaphthoate	1.08202
Dehydroisoandosterone 3-acetate	1.01159
Benserazide hydrochloride	1.10728
Iodipamide	1.04339
Allopurinol	1.2175
Pentetic acid	1.03555
Bretylium tosylate	1.29491
Pralidoxime chloride	1.04484
Phenoxybenzamine hydrochloride	0.983705
Salmeterol	0.991544
Altretamine	1.06735
Prazosin hydrochloride	1.02495
Timolol maleate salt	1.09392
(+,-)-Octopamine hydrochloride	1.2175
Stavudine	1.03801
Crotamiton	0.985011
Toremifene	0.664513
(R)-(+)-Atenolol	0.895994
Tyloxapol	0.962356
Florfenicol	0.950301
Megestrol acetate	1.0036
Deoxycorticosterone	0.968888
Urosiol	0.994157
Proparacaine hydrochloride	0.990237
Aminocaproic acid	1.10322
Denatonium benzoate	0.919956
Canrenone	0.948465
Enilconazole	0.953947
Methacycline hydrochloride	1.07346
Floxuridine	0.982456
Sotalol hydrochloride	0.953947
Gestrinone	0.903874
Decamethonium bromide	0.970029
Darifenacin hydrobromide	0.730994
Remoxipride Hydrochloride	0.946272
THIP Hydrochloride	0.954313
Pirlindole mesylate	0.857091
Pronethalol hydrochloride	0.946272
Naftopidil dihydrochloride	0.601608
Tracazolate hydrochloride	0.911915
Zardaverine	1.00694
Memantine Hydrochloride	1.03692
Ozagrel hydrochloride	1.09649
Piribedil hydrochloride	0.964547
Nitrocaramiphen hydrochloride	0.813596
Nandrolone	1.03728
Dimaprit dihydrochloride	0.886696
Oxfendazol	1.01754
Guaiacol	1.02705
Proscillaridin A	0.442251
Pramipexole	1.06981
Norgestimate	0.798611
Chlormadinone acetate	0.941886
Phenylbutazone	0.963816
Gliquidone	0.983918
Pizotifen malate	0.697003
Ribavirin	0.926901
Cyclopenthiazide	0.955775
Fluvoxamine maleate	0.805921
Prothionamide	1.02924
Fluticasone propionate	1.02632
Zuclopenthixol hydrochloride	0.547515
Proguanil hydrochloride	1.00731
Lymecycline	0.994518
Alfadolone acetate	0.79788
Alfaxalone	0.846126
Azapropazone	1.12317
Meptazinol hydrochloride	0.932749
Apramycin	0.848319
Epitiostanol	0.818713
Fursultiamine Hydrochloride	0.894006
Gabexate mesilate	1.05154
Pivampicillin	0.922515
Flucloxacillin sodium	0.969298
Trapidil	0.953947
Deptropine citrate	0.535088
Sertraline	0.535088
Ethamsylate	0.961988
Moxonidine	0.899854
Etilefrine hydrochloride	0.926901
Alprostadil	0.858553
Tribenoside	0.883406
Rimexolone	1.1451
Isradipine	0.898757
Isometheptene mucate	0.990132
Nifurtimox	0.938596
Arbutin	0.989766
Tocainide hydrochloride	0.933114
Benzathine benzylpenicillin	0.932383
Risperidone	1.03326
Torsemide	1.07456
Halofantrine hydrochloride	0.478436
Articaine hydrochloride	0.878655
Nomegestrol acetate	0.818348
Pancuronium bromide	0.955044
Molindone hydrochloride	0.883406
Alcuronium chloride	0.895833
Zalcitabine	0.954313
Methyldopate hydrochloride	1.00439
Pyrvinium pamoate	0.565058
Etomidate	0.98922
Tridihexethyl chloride	0.86454
Penbutolol sulfate	0.806585
Prednicarbate	1.03675
Sertaconazole nitrate	0.882446
Repaglinide	1.03675
Piretanide	1.07514
Piperacetazine	0.739492
Oxyphenbutazone	0.977687
Quinethazone	1.11353
Moricizine hydrochloride	0.83676
Iopanoic acid	0.883551
Pivmecillinam hydrochloride	0.95046
Piperidolate hydrochloride	0.805848
Trifluridine	0.740229
Oxprenolol hydrochloride	0.911516
Ondansetron Hydrochloride	0.93108
Propoxycaine hydrochloride	0.968366
Oxaprozin	1.04644
Phensuximide	0.999462
Ioxaglic acid	0.939296
Naftifine hydrochloride	0.883551
Meprylcaine hydrochloride	1.08501
Methantheline bromide	0.997804
Ticarcillin sodium	0.892873
Thiethylperazine dimalate	0.508039
Mesalamine	1.19963
Vorinostat	0.557226
Imidurea	0.86454
Lansoprazole	1.85394
Bethanechol chloride	0.855403
Cyproterone acetate	0.863251
(R)-Propranolol hydrochloride	1.017
Ciprofibrate	1.00676
Formestane	0.88392
Benzylpenicillin sodium	1.09452
Chlorambucil	1.03656
Methiazole	1.71718
(S)-propranolol hydrochloride	0.85485
(-)-Eseroline fumarate salt	0.904037
Isosorbide mononitrate	0.83547
Levalbuterol hydrochloride	0.874414
Topiramate	1.05447
D-cycloserine	1.01958
2-Chloropyrazine	0.959781
(+,-)-Synephrine	1.12414
(S)-(-)-Cycloserine	0.913358
Homosalate	1.05521
Spaglumic acid	1.03675
Ranolazine	0.903484
Misoprostol	1.01737
Sulfadoxine	1.04754
Cyclopentolate hydrochloride	1.17241
Estriol	1.01847
(-)-Isoproterenol hydrochloride	1.01792
Sarafloxacin	0.883736
Nialamide	1.02614
Toltrazuril	1.05539
Perindopril	0.884104
Fexofenadine HCl	0.902747
4-aminosalicylic acid	0.882815
Clonixin Lysinate	1.1905
Verteporfin	0.595249
Meropenem	0.844239
Ramipril	0.863987
Mephenytoin	0.903484
Rifabutin	0.901458
Parbendazole	1.3819
Mecamylamine hydrochloride	0.96855
Procarbazine hydrochloride	0.901642
Viomycin sulfate	1.01884
Saquinavir mesylate	0.872204
Ronidazole	0.960334
Dorzolamide hydrochloride	1.01718
Azaperone	0.796158
Cefepime hydrochloride	0.92139
Clocortolone pivalate	1.02614
Nadifloxacin	0.912069
Buspirone hydrochloride	1.08788
Doxycycline hydrochloride	1.37103
Sulbactam	1.15882
Fleroxacin	1.05473
Clavulanate potassium salt	1.02964
Valproic acid	1.04723
Mepivacaine hydrochloride	1.20494
Rifaximin	1.23292
Estradiol Valerate	0.977451
Acetylcysteine	1.02128
Melengestrol acetate	0.943717
Bromhexine hydrochloride	0.919501
Anethole-trithione	1.96731
Amcinonide	0.974847
Caffeine	1.05473
Carvedilol	0.958992
Methenamine	1.21561
Famciclovir	0.933909
Dopamine hydrochloride	1.11383
Cefdinir	1.0455
Carprofen	1.11586
Celecoxib	1.02012
Candesartan	1.15709
Fludarabine	1.01292
Cladribine	0.968222
Vardenafil	1.08557
Fluconazole	1.15622
5-fluorouracil	1.15593
Mesna	0.909404
Mitotane	0.960439
Ambrisentan	1.22253
Triclosan	0.902779
Enoxacin	0.94227
Olopatadine hydrochloride	1.1813
Granisetron	1.01234
Anthralin	1.12191
Lamotrigine	1.24935
Clofibrate	1.07981
Cyclophosphamide	1.1421
Aripiprazole	0.800998
Ethinylestradiol	0.971983
Fluocinolone acetonide	1.1046
Sparfloxacin	1.10605
Desloratadine	0.99562
Clarithromycin	1.16487
Tripelennamine hydrochloride	1.01955
Tulobuterol	1.27443
Topotecan	0.636638
Atorvastatin	0.901043
Azithromycin	1.01147
Ibudilast	1.132
Losartan	1.08068
Benztropine mesylate	0.883163
Vecuronium bromide	1.06396
Telmisartan	1.34248
Nalmefene hydrochloride	1.11354
Bifonazole	1.25974
Gatifloxacin	1.06251
Bosentan	1.03051
Gemcitabine	1.19198
Olmesartan	1.00427
Racepinephrine HCl	1.03598
Montelukast	1.05675
Docetaxel	0.740733
Cilnidipine	0.611554
Imiquimod	1.14786
Fosinopril	1.16429
Imatinib	1.13602
Moxifloxacin	1.01205
Formoterol fumarate	0.884899
Rufloxacin	0.995909
Pravastatin	1.0455
Rosiglitazone Hydrochloride	1.25511
Rivastigmine	1.13229
Sildenafil	1.18159
Acetylsalicylic acid	1.2234
Hexachlorophene	0.628276
PF-04691502	0.83459
SGI-1776 free base	0.562531
Tofacitinib citrate (CP-690550 citrate)	1.17891
Crenolanib (CP-868569)	2.1508
GSK1838705A	0.870304
KX2-391	0.89709
NVP-BSK805 dihydrochloride	1.16022
PCI-32765 (Ibrutinib)	0.650148
PF-00562271	0.704554
DCC-2036	0.748363
LDN193189	0.386462
Adenine	1.18506
Adenine hydrochloride	1.2057
Candesartan cilexetil	0.77348
LY2886721	1.17808
Avasimibe (CI-1011)	0.801378
AZD8931	1.08014
CYT997	1.12701
A-966492	2.2225
Aliskiren hemifumarate	1.22105
Raf265 derivative	1.17891
NVP-BHG712	0.493049
OSI-420	1.7035
R935788 (Fostamatinib disodium, R788)	0.906296
Formestane	1.12367
Vinflunine Tartrate	1.08153
AZ 960	1.01177
DAPT (GSI-IX)	1.19482
Mubritinib (TAK 165)	0.914669
Irinotecan HCl Trihydrate (Campto)	0.746416
PP242	0.764273
Cyt387	2.23338
Apatinib (YN968D1)	1.32819
TAME	1.06395
CAL-101 (GS-1101)	0.974944
PIK-294	1.01764
Eltrombopag (SB-497115-GR)	0.598801
LY2157299	1.14208
Telatinib (BAY 57-9352)	1.14459
Ketanserin (Vulketan Gel)	1.30252
Esomeprazole sodium (Nexium)	1.14403
BI6727 (Volasertib)	0.614712
Fesoterodine fumarate (Toviaz)	1.03046
GW 791343 hydrochloride	1.01038
WP1130	0.448128
AR-42 (HDAC-42)	0.456778
CP-466722	1.43311
Abiraterone Acetate (CB7630)	0.826495
BKM120 (NVP-BKM120)	0.755067
CX-4945	0.633125
Amantadine hydrochloride (Symmetrel)	1.02907
Bupivacaine hydrochloride (Marcain)	1.09605
Bethanechol chloride	0.930023
Clonidine hydrochloride (Catapres)	1.08014
Domperidone (Motilium)	1.03633
Fenbendazole (Panacur)	1.30113
Fleroxacin (Quinodis)	0.938952
Gallamine triethiodide (Flaxedil)	1.07344
Gentamycin sulfate (Gentacycol)	1.17054
Hexestrol (Bibenzyl)	0.859707
Itraconazole (Sporanox)	0.906018
Loperamide hydrochloride	0.676656
Manidipine dihydrochloride (CV-4093)	0.546064
Milrinone (Primacor)	1.0355
Moroxydine	1.18701
Neostigmine bromide (Prostigmin)	1.10804
Novobiocin sodium (Albamycin)	1.11586
Olanzapine (Zyprexa)	1.09939
Olopatadine hydrochloride (Opatanol)	0.973832
Oxymetazoline hydrochloride	0.94062
Racecadotril	1.17026
Scopolamine hydrobromide	0.958199
Maprotiline hydrochloride	0.940064
Naphazoline hydrochloride	0.966294
Epinephrine bitartrate	0.983317
Phenytoin sodium	1.15018
Phenytoin	1.02879
Alizarin	1.01038
Dopamine hydrochloride	1.03744
7-Aminocephalosporanic acid	1.02879
LY-310,762 hydrochloride	0.763633
Fotemustine	0.869463
ABT-418 hydrochloride	1.07145
Fenobam	1.64661
Simvastatin	0.651047
A-61603 hydrate	0.931833
MCOPPB trihydrochloride hydrate	0.524948
Chlormethiazole hydrochloride	1.0477
PHA-543613	0.914481
CP-775146	0.870742
PD-161570	0.392731
Valpromide	1.05281
CP-55940	0.632696
Encainide hydrochloride	0.930913
AM251	0.484767
Donepezil hydrochloride monohydrate	0.796138
GSK1016790A	0.945706
CP-226269	0.912562
Levocetirizine dihydrochloride	1.04962
SC-51322	0.764913
Sorbinil	0.989445
Metolazone	1.04222
CP-380736	0.993003
Levetiracetam	0.944067
AR-A014418	4.6995
Gisadenafil besylate salt	0.964337
PD173952	0.75012
(S)-(+)-Clopidogrel hydrogensulfate	0.950184
Itopride hydrochloride	1.13134
GSK3787	0.963058
XE-991	0.757516
Artemether	0.824724
Valdecoxib	1.00232
Pilocarpine hydrochloride	0.83376
PD-156707	1.19179
TNP	0.700904
BRL 50481	1.02679
Agomelatine	1.04634
GR 113808	0.996202
CP-154526 hydrochloride	1.0361
SC-57461A	1.05601
CP-100263 dihydrochloride hydrate	0.707021
SC-51089 hydrate	0.947625
CP-346086 dihydrate	0.761075
Hydroxyflutamide	0.903886
PD-166285 hydrate	0.388254
BMS-193885	0.380857
PD-166866	1.23809
BAY 73-6691	0.969175
A-803467	0.665201
Ro 25-6981 hydrochloride hydrate	0.766192
Epinastine hydrochloride	0.87494
SB 204741	1.6173
Mirtazapine	0.785823
Atenolol	0.936031
Carvedilol	0.64493
Eletriptan hydrobromide	0.879418
GR 127935 hydrochloride hydrate	0.399488
BAY 41-2272	0.683552
PD 169316	0.820246
Enalaprilat dihydrate	0.904526
PD-184161	0.561291
Vinblastine sulfate salt	0.526227
OSU6162 hydrochloride	0.903886
SU 5416	1.28282
PF-477736	0.37538
PD-161989 2-Hydroxyethanesulfonate	0.885535
GW1929 hydrate	0.77167
ARL-17477 dihydrochloride hydrate	0.471534
EBPC	1.04058
UK-356618	0.33356
Atipamezole	0.919319
Paroxetine maleate salt	0.695426
AMG 9810	0.325524
Alpidem	0.779066
Rufinamide	0.966616
UK-383,367	0.543299
Rotigotine hydrochloride	0.79066
SU5614	1.06825
Zonisamide sodium salt	1.13162
SC-236	0.777573
L-655,708	0.981836
MTEP hydrochloride	1.86128
Devazepide	0.982352
Loxoprofen	1.01129
LY-367,265	0.967172
PF 3845 hydrate	0.51272
A-68930 hydrochloride	1.12224
Fenoldopam monohydrobromide	0.989232
GSK 4716	0.505969
Tianeptine sodium salt hydrate	0.92318
BRL 35135A	0.953411
Fiduxosin hydrochloride	0.726572
SDZ-205,557 hydrochloride	0.923051
SB-271046A	0.754868
PF-4708671	0.792237
XRP44X	0.703996
CP-135807	0.886972
(±) Clopidogrel hydrogensulfate	1.1369
CP-335963	1.09889
Camostat mesylate	0.960291
MK-912 hydrochloride hydrate	1.06384
PD-160725 2-hydroxyethanesulfonate	1.01972
Bendamustine	0.990264
RS-127445 hydrochloride	1.01959
cis-Diammineplatinum(II) dichloride	1.0632
Bretazenil	1.15118
SB 415286	1.26174
4-Hydroxytamoxifen	0.440433
Levallorphan tartrate salt	1.05554
JNJ-1661010	0.61627
Moxonidine hydrochloride	0.923438
BLI-489 hydrate	0.982352
Valganciclovir hydrochloride hydrate	0.996242
Milnacipran hydrochloride	1.0632
Mibefradil dihydrochloride hydrate	0.418114
CGS-9343B	0.674023
SR 49059	1.02596
A-967079	1.01843
Safinamide mesylate salt	1.68609
PHA-665752 hydrate	0.747471
GW4064	1.25267
LY 266097	0.616657
Desvenlafaxine hydrochloride	1.01869
Ropivacaine hydrochloride monohydrate	1.05503
PD 0325901	0.886714
Moexipril	1.02725
CP-31398 dihydrochloride hydrate	0.469116
SB-408124	0.587459
Mosapride citrate salt dihydrate	0.704254
Torcetrapib	0.865815
Montelukast sodium hydrate	1.18038
Cerivastatin sodium salt hydrate	0.71866
CP-471474	0.820791
S(–)-Pindolol	1.03335
Cyproheptadine hydrochloride sesquihydrate	0.777444
Cisapride monohydrate	0.65923
Triprolidine hydrochloride	1.02621
Sulindac sulfone	1.05554
GR 79236X	1.24669
(±)-Propranolol hydrochloride	0.924083
Penfluridol	0.344795
1400W dihydrochloride	1.02725
SB-366791	0.762006
SKF-89976A	0.952379
PD-407824	0.461461
GW2974	0.791334
Ranolazine dihydrochloride	0.997016
PF-573228	1.69998
Dexrazoxane	0.974697
LY 311727	1.04243
Trovafloxacin mesylate	0.550734
(−)-Thalidomide	1.04892
Sandoz 58-035	0.967817
Lazabemide hydrate	0.951992
Pantoprazole sodium hydrate	1.07773
MBX-102 acid	0.960162
Drospirenone	1.09902
R-(−)-Fluoxetine hydrochloride	0.755255
Azithromycin dihydrate	0.938747
Dofetilide	1.09733
Pipamperone dihydrochloride	1.12239
(S)-(−)-Sulpiride	1.19701
Flumazenil	1.09726
PF-956980 hydrate	0.985075
BMS-345541	2.76822
LY-334370 hydrochloride hydrate	1.22208
Tigecycline hydrate	1.23464
BAY R3401	1.05983
Faropenem sodium hydrate	1.07251
Zoniporide hydrochloride hydrate	1.18458
SB-505124 hydrochloride hydrate	0.972512
GSK4112	1.07251
CP-316819	1.18495
MDL 11939	0.997512
NVP-231	0.885697
DOV 216,303	1.12177
SR-46349 hemifumarate salt	1.20939
Biphenyl-indanone A	1.65833
LY255582	1.49596
CJ-13610	0.922388
Akt1/2 kinase inhibitor	0.810572
Dronedarone hydrochloride	0.511194
CP-868388	1.08489
CL-82198	1.03501
UK-78282 monohydrochloride	0.660883
Antalarmin hydrochloride	1.11026
Dp44mT	0.673507
CP-101,606	1.35883
KW-3902	1.05983
4E1RCat	1.14708
LY255283	1.37164
SB 239063	1.22189
SB 328437	1.1472
Dimebon dihydrochloride hydrate	1.02239
Tolterodine	1.04757
L-838,417	1.22214
Tolperisone hydrochloride	1.2342
Nafoxidine hydrochloride	0.94801
Bay u9773	1.03507
Sonepiprazole hydrate	1.0602
Sertraline hydrochloride	0.935075
MK-571 sodium salt hydrate	2.46853
GW405833 hydrochloride	1.04789
Amiloride hydrochloride hydrate	1.20958
Pyridostigmine	1.03507
Phentolamine	1.15927
R)-(−)-Phenylephrine hydrochloride	1.27195
Cyclothiazide	1.28414
Carmustine	1.15933
Naloxone	1.1847
Piribedil maleate salt	1.15958
cis-(Z)-Flupenthixol dihydrochloride	0.947512
Methysergide	1.22208
SB 218795	1.05989
cis-(Z)-Flupenthixol dihydrochloride	1.11045
Chlorpheniramine	1.09726
Dexamethasone	1.12189
Ro 90-7501	1.02251
A-315456	1.27164
Tizanidine hydrochloride	0.935137
Rilmenidine hemifumarate salt	1.18445
PD 146176	2.21903
CGP-13501	0.959764
Tamoxifen	0.785323
Ipratropium bromide monohydrate	0.922388
SC-58125	1.13483
ABT-491 hydrochloride	1.24695
NNC 55-0396 hydrate	0.723134
Enalapril	1.1597
Beclomethasone	1.19664
Betamethasone 17-valerate	0.835137
OPC-21268 hydrate	1.05983
LY-367385 hydrochloride	1.18439
Dapoxetine hydrochloride	0.872699
Zopolrestat	1.13501
PF-03716556	1.12208
Maraviroc	1.18476
Esomeprazole magnesium hydrate	1.30914
CP-802079 hydrochloride hydrate	1.10989
SR 142948A	0.930851
Naratriptan hydrochloride	1.02031
Tiagabine hydrochloride	0.892469
Eprosartan mesylate	0.970745
Quinidine	0.978603
Theophylline	0.975882
Quinidine sulfate salt dihydrate	0.786086
Menadione sodium bisulfite	0.98918
Chlorzoxazone	0.975882
UPF-1069	1.42469
PD166793 hydrate	1.01668
(Z)-4-Hydroxytamoxifen	0.661871
Indoramin hydrochloride	0.892469
Raltitrexed monohydrate	0.825073
Butorphan S(+)-mandelate	0.942336
Cinalukast	1.1143
SB-258585 dihydrochloride	0.990994
Naloxone benzoylhydrazone	0.908486
Zacopride hydrochloride hydrate	1.1409
GSI-953	0.961678
Efonidipine	1.11974
SB 222200	1.05839
ICI 192605	1.03542
Zatebradine hydrochloride	1.15329
BMS 493	1.97685
GSK 1059615	0.727454
JNJ7777120	1.101
PF-431396 hydrate	0.903953
PD-180970	0.836557
S-(+)-Fluoxetine hydrochloride	0.853482
Nalmefene	0.825073
SB 657510	0.992807
Xaliproden hydrochloride	0.768254
CP-53631	1.03179
CL 316,243 hydrate	0.950193
Carboplatin	1.05748
Sunitinib	1.11249
Temsirolimus	0.758583
PHA 767491 hydrochloride	0.83293
CP-64434 hydrate	1.05295
CP-339818	0.982229
Formoterol fumarate dihydrate	1.03451
CP-96345	1.02122
Granisetron	0.888842
Fenoldopam monohydrobromide	1.15329
WAY-100135	1.1409
L-798106	0.854388
Ro 8-4304	0.895189
Naproxen sodium	1.15147
CP-100356 monohydrochloride	0.881891
GW788388 hydrate	1.04691
PP1	0.807241
Tandospirone	1.05053
AH23848 hemicalcium salt	1.20225
A-317491 sodium salt hydrate	1.03179
Cetrorelix acetate	1.09224
Disopyramide phosphate salt	0.946567
Lercanidipine hydrochloride	0.931456
Butenafine hydrochloride	0.903953
Succinylcholine chloride dihydrate	1.01759
Eliprodil	0.783366
Pizotifen	0.787899
MMPIP	1.18442
EAA-090	1.05567
DMH4	1.38147
ABT-724 trihydrochloride	1.17203
Carmofur	1.13818
Pemirolast potassium	1.02998
(-)-Emtricitabine	0.891562
Pinaverium bromide	0.64948
Trimetozine	0.921784
Indatraline hydrochloride	0.837464
Lodoxamide	0.83837
Nifekalant	0.90758
